# Supplementary material for: Identification and validation of CCL5 as a key gene in HIV infection and pulmonary arterial hypertension
Source: Front Cardiovasc Med. 2024 Jul 25;11:1417701. doi: 10.3389/fcvm.2024.1417701 (PMC11306045; doi:10.3389/fcvm.2024.1417701)
Supplement: Supplementary file 1 [file Table1.xlsx]

## Sheet: Sheet1
GSE series	Disease	Samples	Source types	Platform	Group
GSE37250	HIV infection	274 patients and 263 controls	whole blood	GPL10558	Discovery cohort
GSE117261	PAH	58 patients and 25 controls	Lung tissue	GPL6244	Discovery cohort
GSE30310	HIV infection	48 patients and 19 controls	PBMC	GPL9392	Validation cohort
GSE53408	PAH	12 patients and 11 controls	Lung tissue	GPL6244	Validation cohort
