# Supplementary material for: Identification and validation of CCL5 as a key gene in HIV infection and pulmonary arterial hypertension
Source: Front Cardiovasc Med. 2024 Jul 25;11:1417701. doi: 10.3389/fcvm.2024.1417701 (PMC11306045; doi:10.3389/fcvm.2024.1417701)
Supplement: Supplementary file 2 [file Table2.xlsx]

## Sheet: Sheet1
Gene	Forward	Reverse
CCL5	CCAGCAGTCGTCTTTGTCAC	CTCTGGGTTGGCACACACTT
GAPDH	GGAGCGAGATCCCTCCAAAAT	GGCTGTTGTCATACTTCTCATGG
