# Supplementary material for: Identification and validation of CCL5 as a key gene in HIV infection and pulmonary arterial hypertension
Source: Front Cardiovasc Med. 2024 Jul 25;11:1417701. doi: 10.3389/fcvm.2024.1417701 (PMC11306045; doi:10.3389/fcvm.2024.1417701)
Supplement: Supplementary file 3 [file Table3.xlsx]

## Sheet: DEGs in GSE37250
Gene
LOC644695
OTOF
CDCA7
IFI27
LAG3
RCAN2
NR3C2
PRKCA
USP18
VCAM1
SPATS2L
PDCD1
ISG15
DBNDD1
PATL2
MT1F
FLJ33590
OASL
TRIM69
PTTG3P
MCOLN2
MX1
IFI44L
LY6E
EPHA1
PTTG1
ZBTB32
NUSAP1
OAS2
LOC197135
EIF2AK2
HERC6
CD8A
IFI44
XAF1
EPSTI1
IFI6
OAS1
FAM125B
TPX2
TYMS
FBLN7
CACNA1I
C20orf100
FCRL3
OAS3
FBLN5
PRC1
C2orf89
KIAA1671
RSAD2
TMEM44
IFIT1
HERC5
VIPR1
PRIC285
LOC202134
CDT1
TK1
AXIN2
MTE
ZNF395
PCSK5
BIRC5
MT1E
CD8B
IFI35
CDCA5
IL7R
EDAR
LOC653316
CDC45L
PARP12
TSHZ2
CD40LG
SLAMF7
LEF1
CCNA2
PHF11
PARP10
CCL5
FBXO6
CD70
CD160
SAMD9L
IRF7
IFITM1
TMEM62
UBE2C
NKG7
MSC
LOC645442
FHIT
EEF1G
PID1
EPHX2
MT1G
LDLRAP1
LOC651816
RTP4
MYL6B
EIF4B
C20orf127
LOC100134563
PRKDC
SYT11
TOP2A
CCR7
SLC27A2
MAL
FAM158A
IFITM3
IL28RA
C10orf35
LOC643873
MID2
IFNG
NCAPG
FTSJD2
CCNF
LOC731049
ACTA2
ZBP1
CDC20
LDLR
DDX60
KIAA1618
STAT1
LOC100133045
MELK
PI16
MT1A
LOC400455
HES4
LTBP3
LOC731096
DHX58
TCEA3
ACO1
DSC1
BATF
GPR137B
KRT72
FRMPD3
BST2
CCNY
TIGIT
GINS2
EIF3L
C19orf66
KLRB1
IFIT3
IFIH1
KIF11
EZH2
ASPM
GFI1
TIAM1
LOC100134530
ISG20
RN5S9
MT1H
RPL22
SAMD9
FCRL5
CLDND2
VPS37C
SLC16A10
TMEM155
FOXO1
TXNDC12
TOX2
LDOC1
SMOC1
LOC100134018
LOC100131662
BUD31
LOC100129907
CCNB2
EOMES
LOC728835
CD4
REC8
ARPC5L
ETFB
LOC730284
TAP1
FVT1
KISS1R
CD38
DKFZp761P0423
CMTM8
AURKB
PPP2R2B
LGALS3BP
SATB1
RPS13
TOR1B
KIFC1
E2F7
LOC654096
ACOT7
INADL
SULF2
TLE2
TGFBI
DDA1
LOC729021
TNFRSF25
GAL3ST4
PARP14
VSIG1
HPCAL4
LOC651198
MGC18216
LOC100134634
UHRF1
OIP5
MT2A
MOV10
LAMP3
TSPAN17
LOC100132112
NDRG2
CNTNAP1
LOC642035
SCO2
CMPK2
NUDT18
PRAGMIN
LOC100128056
DHCR24
SLC24A6
MIAT
TDRD7
NCOA7
ACVR2A
LRRN3
SESN1
C17orf66
FLJ16686
SETBP1
CD28
GALM
NOSIP
C14orf132
POLQ
USP41
HOOK1
CAPN2
KCTD14
LOC728728
TBC1D14
FBXL16
SOX8
STAT2
HKDC1
LOC151162
APOBEC3H
PARP9
SPSB1
DRAP1
NAPB
MYC
TIMM10
CXCL10
CRTAP
HOXC4
CENPM
ZDHHC11
RPLP0
ABLIM1
LOC730286
MAN1C1
LOC100132491
C9orf156
TXK
PAQR8
SIAH1
KRT73
CCL4L2
LOC399744
FEN1
PML
ARAP3
C18orf56
BACH2
IMPDH2
MEGF6
ZSCAN18
SPOCK2
WEE1
DDX58
IFIT5
BRD8
FLJ45445
C1orf115
IFI27L1
RPL39L
FCER1A
LOC642083
GPR174
LOC100132960
WNT7A
CHST12
RAB38
SHISA5
CEP55
C2orf40
PIK3IP1
CCL2
LOC728440
RPL15
SP140
SERPING1
MX2
LOC158345
DGKA
CCL4L1
FAM117B
SKA2
MOBKL2C
CTDSP2
FCGRT
CAMTA1
SLC25A6
FAM179A
MCM4
RPS6KA5
SH2D1A
KIF20A
IFIT2
FCRLB
OVGP1
IRF8
MMP28
PPTC7
LOC649150
BUB1
BTG3
LOC730387
NEK2
KLRA1
TBL1X
LOC729236
FABP5
LOC100134734
YARS
JSRP1
RPS5
SCD
LOC284393
LAP3
LOC646301
NAP1L1
UBE2L6
GBP1
TROAP
LOC651309
BAG3
LOC440595
RPL4
BEX2
PYHIN1
BATF2
LOC136143
EIF3H
KIF14
BEXL1
SORL1
LOC651149
RICS
TRIM14
CENTA1
IL2RA
RAD54L
SLC7A6
STOM
LOC730385
LOC730004
GSTM3
TOR1A
DNAJB1
LOC644039
EIF3F
SGK1
KIAA1958
PDZD4
SLAMF6
RNF165
CDKN3
CCNE1
NPCDR1
CD302
HMMR
TNIP3
DLGAP5
PKP4
APOBEC3G
TARP
SERTAD2
RPL13L
DDIT4L
PTPN22
TOX
SH3YL1
TCEAL4
LOC730281
FLJ21865
NCRNA00152
SLC27A1
CHI3L2
DGKQ
TPST2
BCL9
TJP3
LOC729317
BTG2
LOC100130914
SORBS3
LOC649917
KLHDC7B
LOC729926
CACNA2D3
TCTN1
DTL
WDR51A
IL23A
DIABLO
LOC645693
RTN1
KIAA0355
GBP4
PECAM1
BEX5
CDC2L6
RPS6
SLC22A17
SNX30
WDR63
EEF2
EMR3
CRIP2
CASZ1
LOC730704
CDCA8
CST7
LOC645173
CNTNAP2
TCF7
FABP5L2
DHX32
SIN3A
FGF9
VPS33A
TBC1D4
LOC286157
LOC642956
LOC100129681
LOC440927
LOC728139
LOC728553
TNFSF8
GZMM
TMEM63A
EEF1A1
RPL19
SERINC5
RPS8
MAD2L1BP
LOC729679
POP4
PLEKHB1
AK5
SP110
LOC400759
TTK
LOC641727
LY86
MRPL10
ZNF746
EPHB4
TSPAN18
LOC100132041
LOC387882
FANCI
GZMA
RBCK1
HJURP
LOC646200
RPL13
CAV1
C14orf49
LOC653344
EBI3
SLC46A2
PLK4
CCNA1
MGC87895
LOC541471
GZMH
IRF9
SLC12A8
C6orf48
CDC25A
ZFHX3
SQLE
C1orf218
TIGA1
LOC339352
ZNF358
RABEPK
LOC100134688
RCAN3
PPAP2B
KIF5C
DHRS3
LOC646195
FAM174A
ANKFY1
LOC441089
SCAP
LOC389342
BLVRA
LOC389641
LPHN1
DPP4
NT5E
IDH2
TUBG1
YPEL2
RHBDF2
TGFBR2
ID3
LOC649049
UBE2E2
CDC2
MICB
IL6R
CBX7
LOC646688
LOC401357
C3orf59
EBI2
RPS6P1
EPHA4
C6orf85
CCRK
UBE2T
LOC148430
MPZL1
RPL13A
IFI27L2
LOC374395
LOC729660
LOC731007
LASS2
RYR1
HCST
UBE4B
FOXD2
ZCCHC2
KLRG1
SPRY2
LOC285176
HCP5
PPM1F
LOC642357
KIAA0748
LOC653314
GPT2
LOC387825
LOC731314
PASK
RBM43
RAVER2
UBQLNL
LOC441013
FAM171A1
LOC100128326
SEPN1
EEF1AL7
TTC38
RAPGEF6
LOC389223
LOC390345
MTMR10
TNFAIP6
NHSL2
CENPE
RSL1D1
CLEC10A
CXCR5
ITGA5
RXRA
LOC728672
VASH1
PLEKHG1
MGAT3
LOC646294
PHGDH
RPS14
LOC647276
ALDH3A2
FAM46A
FAM102A
LOC440991
C1QB
CEP78
LOC402251
MFSD10
PSMB6
XKR8
LYAR
WDR19
LOC401676
ROBO3
LOC653820
HIST1H2BD
MMGT1
EXD2
LOC644604
PIF1
SCARNA21
RIPK3
LOC282997
GAB3
LOC100133129
OBSCN
TNFRSF10B
EFHC2
PDXK
C16orf75
MGC15763
ASB13
PIGM
SSBP2
MORC2
TAF4
STAT5B
LOC730235
CTSS
DEPDC1B
TMEM204
TRIP13
TRK1
TGM3
DHRS9
LOC642741
ZNF684
RPS4X
FOXC1
ZNF821
LOC286444
LOC389386
MGC12982
FLJ22795
CXCR7
LOC440311
IL11RA
CAMK2N1
C3orf16
FCER2
CKS2
APEX1
GPC2
SLC27A3
LOC649548
C17orf58
SMUG1
LOC100134277
ICAM3
LOC440589
APOBEC3F
LTB
ZDHHC19
HIST1H4K
LOC389672
NUB1
RPL3
PAQR4
C1orf216
TFRC
MT1X
PABPC1
ILDR1
LOC642210
LOC441876
PLAC8
AURKA
FIBP
CCDC28B
LOC645715
SNRPD3
DDIT4
C17orf45
VENTX
RNF216L
CD2BP2
POLR1E
PTOV1
CYBRD1
SCML1
MTMR11
KIAA0226
TPM2
PSMA5
LOC347544
SASH3
TANC2
IL1RAP
LOC441506
RABGAP1L
C5orf20
LOC729816
ARAP2
SPAG9
RPLP1
RPL38
IGF2BP3
BEX4
ADAR
HSD17B4
RPL10A
LOC100134768
PSME2
CCRL2
RCN3
KLRD1
CPA3
RPS2
CHEK1
RNF44
PDGFD
LOC728128
KLHDC8B
PACSIN2
MFSD6
RRM2
HVCN1
LOC285053
LOC643031
COMMD4
LOC730029
MTAP
TGIF1
KIAA0141
TTC9
ABI3
KRT18
RPL35A
FBXO5
LOC648249
FDFT1
LOC646483
HNRPLL
FLJ20699
SPG11
RPL5
C3orf14
POLE2
ACP5
GABBR1
LOC653596
IKBIP
WDR86
PHF10
C9orf103
RPS3
LOC641996
KIF21A
PPP1R16B
LOC641518
KLRF1
ETV7
GLS
ECGF1
RAB33A
LOC649821
CENTG3
TNFSF10
LOC645387
LOC100129334
KBTBD11
CCL3L1
PLK1
IL13RA1
ARHGAP23
IMPA2
GPR56
NFKBIB
HSF2
COX5A
MCM6
CIC
NEXN
PCBP2
LOC387867
ALKBH7
LOC644511
CCL3L3
TAGLN2
LOC285900
LOC644532
PLEKHG4
ACSL5
PSAT1
C15orf24
TTC21A
SNHG5
LOC643384
FLJ39639
SAP130
LOC100128274
TRIM6
CHAF1B
SPC24
CBLB
AAGAB
HIST1H2AM
RAB7L1
RPL23AP7
CBL
FHL1
SNORD104
PHACTR2
CAMK1D
ELK4
LOC645566
PACS1
SP100
LOC401115
PSME1
LOC645899
C2
NCRNA00219
XRN1
LOC643319
LOC441019
BTN3A1
PSMB8
GPSM1
MAN2B1
MCM2
MYST1
BARD1
C16orf30
CDCA4
GAB2
SGK
CASP3
LOC388654
ZDHHC7
PUM2
ATHL1
C10orf4
RPL30
IFITM4P
C12orf48
HAL
HOXB4
RACGAP1
QARS
PBX4
DNASE2
SEC14L1
LMBRD1
TNFRSF10D
GPKOW
SIL1
LOC100129553
RERE
C13orf18
NLRP1
SKA1
HDC
CD1A
LOC387930
C16orf61
AGK
GBP5
LOC200030
KIF2C
LRIG1
LOC401537
SLC3A2
MGC4677
LOC730234
CEACAM1
SYPL1
TTC3
CPVL
KIAA1147
FLJ37307
RFX2
CHMP5
BAK1
PDE7A
PKMYT1
RORC
NPDC1
C1QC
LOC644029
CCR4
TMEM150A
DUSP22
ZNF540
BICD2
POLR2F
LOC728126
HIST1H3D
JMJD2B
LOC100128936
PCNA
SNORA12
GGH
ZCCHC14
FAM54A
CD81
C9orf123
ITGAL
ATF3
C2orf15
TRIM22
UCHL1
SC4MOL
C9orf109
CTSL1
CSNK1G1
CERK
FBXO15
STIL
CAMK2G
HRASLS3
MGC33556
ZNF593
LOC647436
ZFP36L2
LOC647856
TTLL4
AVIL
FAM10A4
BPHL
SDK2
TCEAL2
NSF
TNFRSF13B
UNC84A
UBR3
DAPK1
TRAFD1
PIK3CD
LOC642788
DEF8
RNASE6
AMZ2
LOC729102
CAMSAP1L1
ALDH2
WSB1
SLFN12
LOC390354
TBC1D7
UNC119B
LOC652671
LOC647285
RAB5B
LOC731954
LOC100130886
LAMC3
LOC401640
LILRA1
C1orf122
PRPF8
GTF2E2
MME
CLIC5
LOC729798
PKIA
CCNB1
C21orf91
SNAI3
LOC389435
KIAA0082
FAM184A
AMD1
STK39
EIF3D
APBA2
SPINK2
RPL8
CCR2
AP2A1
FAM168B
NOG
PSMB2
FCHO1
ATF7IP
LOC651894
LOC402694
ZNF385A
C1orf21
RPSA
TRIM78P
LOC653881
SLC2A1
LOC646476
HMGCS1
ARHGEF1
ZFYVE26
LOC728031
SIRT4
SLC10A3
BCL2
EZR
EGLN2
SIGLECP3
ACOT9
PAPSS2
RHOC
ZYG11B
LOC645683
ANTXR2
SALL2
PGLS
HELLS
WDFY1
GPHN
ZNF331
TMEM43
LOC100129104
HLA-F
C17orf53
LOC653232
PLSCR1
LOC100132793
NFIC
LOC439949
PEX5
SLC12A6
LOC641814
SOCS1
RPS25
VAMP5
RPS20
LOC653479
RPL14L
LDHB
GBP3
DEFB1
HNRPA1L-2
NTNG2
CYB561D2
CMC1
OXA1L
XPNPEP1
SAMD3
HLA-H
C17orf96
GLTSCR2
DCLRE1A
PHF20
CMTM2
GGTL3
LOC647460
RPL32
XPC
UBA7
ETNK1
CYB561D1
C6orf173
KIF15
LRSAM1
ITGA6
CHMP4A
LOC100130980
TNFRSF18
CYLD
SAMD1
CALR
UXT
LOC387934
PBXIP1
PCK2
HARBI1
LOC728658
ALKBH2
DUSP5
CD93
C11orf1
EHD1
RAF1
ATP1B2
TAGAP
GRAMD1B
C20orf199
BRD1
OBFC1
DNAJB6
SBK1
RELL1
MGC39545
ARHGAP11B
LOC391019
GNG7
TOMM40L
LOC100132673
TCTEX1D2
KPNA2
OCM2
NDUFV2
VIT
LOC392382
PRNP
LOC648672
ASB2
MDK
LOC100131713
FLJ46309
SERBP1
CTSG
LOC647104
SLFN13
LOC343184
SP1
MFGE8
LOC649095
NDUFB1
RPL27A
LOC730994
TRIM38
SRBD1
PPP2R4
LOC729423
LOC100129424
LOC402112
TTPAL
PIP4K2C
FUT11
LOC643310
GTPBP2
MBOAT1
LOC100130367
LOC646990
ZFP42
NT5C3
APOL2
EEF1B2
FIT1
CXCR3
CFB
CNOT7
TRIM28
PI3
ALKBH6
TRIM26
SECISBP2
LOC648210
LOC283588
ATF7IP2
ARAP1
C2orf47
LOC401206
SSH2
ORC1L
LOC729397
LST1
C15orf48
PTGDS
CHD6
GNGT2
ITM2A
LRRC8D
ERGIC3
ERF
GALNT12
LOC388707
C14orf173
LOC731275
LSS
MAST3
LOC400963
GPX6
DNAJC30
LOC100127993
ETFA
KIF19
PRF1
INTS12
YPEL4
GSDMD
LOC728576
RNF144
NAP1L3
HNRPA1P4
NELL2
RASGRP3
ZNF329
GBP2
VPS37D
PTPN4
ADRB2
LOC648099
LOC647606
C9orf45
CHST7
TMEM30B
ZCWPW1
HIST1H2BF
LOC645385
SLC12A9
ITGAD
CCDC102A
KLHL34
PLEKHF1
C7orf50
GPR177
SLC45A4
INPP5A
PAK2
PSMB9
HAVCR2
LYRM4
TNNT3
PLIN2
LOC100132528
AMICA1
GBP6
RARRES3
LOC730754
LOC554203
LOC644937
LOC729779
SNAP47
DDX60L
TRIM5
RTKN2
STMN3
RAD51L3
PLXNB2
LSP1
ATP1A1
LOC653874
MID1IP1
RFC4
BZRAP1
CTRL
NOV
NDE1
FAM108C1
LOC100131735
RAI1
LOC389404
TRIM56
TAP2
CLIC3
GTSCR1
DENND1C
LOC100132535
CXCR4
NDEL1
TMED1
DUSP16
ICOS
LOC100133372
LOC642197
EPHB6
LOC646785
TMEM173
CYTH3
WWP1
LOC644907
RNF103
HLA-B
TNFRSF10A
DCAF10
ARD1A
RPS16
LOC391777
MAP2K4
LOC728637
AFAP1
ACP2
GMNN
BOLA2
SMC4
HNRNPA3P1
TRPV2
SNHG8
LOC642342
RFP
ST7L
ARHGEF3
LGALS2
STOML1
LETMD1
PPP2R2D
LRP5L
DNAJB11
RPL18A
GCNT2
SLC2A11
ZNF219
NDC80
GRPEL2
IL8RB
PI4KAP2
LOC645251
EIF3E
TOMM20
MAP3K3
CAPN5
ACAA2
ATAD2
ELOVL6
RAB3GAP1
NR2F6
LOC100131609
GADD45B
SETD1B
KIF20B
LOC389816
MBD6
CYFIP1
C20orf52
MUL1
LOC645630
CYC1
ZNF650
HLA-G
LOC644846
LPPR2
LOC644464
CREBBP
RAB11FIP1
TUBB4
LOC651436
FAM195A
LOC643949
LOC100132299
PPP2R5C
RPL9
LOC728802
LOC284821
APRT
LOC647030
IL27
GPR84
BANP
CCDC104
EBP
SMC2
LOC100130828
BTF3L4
PI4K2B
ANKRD22
HDAC7
SGOL1
LOC100129585
SNHG7
CABC1
MAGEE1
JAKMIP2
C16orf5
KIAA0114
SELM
CTPS2
NLRC5
SLC1A4
PHF3
CYB5B
LOC643531
CYTH1
MAD2L2
HSH2D
ZSWIM1
MRPS18A
LOC642934
SVIL
CCNJL
FLJ38969
LOC100131866
CECR5
GNA11
CTSC
LOC389141
LOC391833
SUSD1
SLC25A4
ZBTB34
TPPP3
DCAF15
LOC641710
MAD2L1
LOC730187
ABI2
KLHL29
LOC391578
HCG4
CCND3
LRRC26
FAM101B
SIN3B
SUSD3
SCAND1
CD46
KBTBD2
CCT6A
HIST1H4H
TRIM27
SH2B3
LOC648196
COMMD1
CD19
RPS12
SCMH1
LOC148915
RBL2
SPIN3
C21orf70
SCARNA13
CXCR6
RPS23
PAN2
LOC388681
INTS7
FAM134B
ZBTB16
DOCK9
TNFRSF4
PFKP
ZNF419
LOC728417
SNPH
MND1
HABP4
ATP8B2
MGC16121
AKR1C3
LOC100132885
LOC646942
ESPL1
TLE3
LOC730379
LOC642817
PRMT2
RPL14
TXNRD1
TMEM25
BAT2
IRS2
FAM62B
ARL5B
SESN2
TCEB1
FAM129C
PPP1R14B
LOC653117
STAMBPL1
KIT
BRD4
CCL8
RFXANK
BPI
LRPPRC
LOC338799
NDUFC1
LIPE
KDM5B
TNFRSF9
NDUFB10
C5orf30
RPS27A
LOC728820
INF2
RPRM
ANKDD1A
FAM125A
IMPDH1
STARD10
AKIRIN1
C18orf54
WARS
GOSR2
GTPBP3
APOBEC3D
ARHGAP19
DUSP19
DDHD1
SFT2D2
LOC388275
C6orf191
CRIPAK
LOC727865
COLQ
GLCE
PPP1R13B
MEF2D
C7orf23
LOC729535
LOC642367
LOC730288
TOPORS
DSTYK
LOC392522
PI4KAP1
POLR2C
CARD9
NR2C2
LOC285741
LOC653658
TCN2
C17orf67
LOC100132037
LOC389101
LOC341315
LOC728481
TRMT5
RNF216
ARL6IP1
FLJ14166
RASSF4
PQLC1
HNRPDL
SIGLEC6
PDE1B
TBXAS1
JUN
EML2
LOC730525
HIST3H2BB
SERPINH1
PTAFR
ESD
ZFAND2A
LOC728244
MS4A2
NDUFA7
LTA
CHMP6
DUSP23
MED27
LOC643433
LOC648927
SCARB2
WDFY2
MFNG
LOC728453
RECK
NUP133
ADPRHL2
TRAF7
CDC14A
NUAK2
KLHL22
FAM164A
RNF144A
CDC7
EXOSC4
KLF13
IFNAR2
UNC93B1
IL12RB1
LARS
MGRN1
ELANE
SAMD4A
AKR7A3
TACC3
BAIAP2
RASSF2
LOC100129751
OCEL1
IFFO2
RALGDS
C7orf43
RBMX
TCF20
MYH9
CRTC1
C12orf57
GLIPR1
POGK
CYTSB
ACTN1
TBC1D5
PISD
CPEB3
PHF13
NDFIP1
IL25
PLEKHG3
OLFM4
SEH1L
LOC653383
YIF1A
SELS
GRK6
LOC338870
AP1S2
IMMP2L
NAT15
ZNF167
SPCS2
PHB2
FAM96B
LOC388524
GCH1
RNF31
FOXK1
LOC647673
SAT1
LOC728590
LOC649076
SLFN5
SLC35B1
TRIM11
TGM1
CCT2
GTF2IP1
C1orf59
HAPLN3
ABCA1
GCAT
SLC25A35
FBL
MCM3APAS
LOC652624
ATG4A
CRK
LOC728457
LOC728787
RNF157
TERF1
RPL7A
C21orf7
KLHDC4
MARCKSL1
OSTalpha
LOC645515
SPRYD5
UST
MS4A1
C13orf34
XKRX
DBP
LOC645436
LOC349114
CLIP3
NBPF14
RBM16
CCR1
B3GNTL1
CCL28
RFX1
LOC388494
NMT2
KCTD15
DPEP2
D4S234E
SLC38A11
PCCB
TNFSF13B
SYK
MICALCL
CYTH2
FAM8A1
LOC91561
RBM4B
FRY
IFI16
MTF1
CAPN3
CD80
GPR42
LOC641693
AP3M2
RTCD1
PRRT1
LOC647361
C20orf72
LOC642892
PTPLA
VPS24
LMO4
XRN2
PSMC3
SIX5
NRG1
SNORD56
VCAN
LOC731777
CD84
HGD
NIPBL
FOXP1
FAM111A
STMN1
MASTL
CDC2L1
MAP4K4
DHRS1
IL15
LOC728216
SPP1
SPPL2A
MYBPH
BPNT1
PSMB10
CASP7
C1orf183
NAPA
GFOD1
LOC283412
FAM105B
CHI3L1
GNAQ
IL2RG
ASPHD2
CUL1
LOC100129902
SDF2L1
BTNL8
JAM3
LOC642594
PHF2
MMP8
MED25
APOL1
TMEM191B
MICAL2
AKR7A2
TIMELESS
TXNDC11
ANKRD39
LOC652615
ADIPOR2
LOC441642
GZMK
SNORD95
VIM
TRIM21
ANO9
LOC391370
EIF2S3
ADCY3
KRBA1
NME3
SCAMP4
HMGN2
FAM65A
MLL4
C22orf29
LOC644739
LOC645128
ANKLE2
KCNK12
CSTF2
SGK3
PBX3
RAB8A
EHBP1L1
MGC52498
C16orf74
SAP30
USP34
NDUFA9
LOC100130553
IGLL3
NFXL1
NAAA
ATP8A1
PLXDC1
BRCA1
RPL27
CRYL1
ANKRD55
TOP1MT
RPL37
ENTPD6
NAT14
ZWILCH
CDK5R1
LOC730534
ASCL2
SLC22A5
LOC643624
SPON1
ROMO1
SLC22A23
SDCCAG3
ZSWIM5
LOC643035
RPL11
RBP7
GTPBP1
FLT3LG
ARNTL
LOC729086
SPG3A
SRRD
WIPI1
C8G
DMWD
E2F1
MPEG1
ICAM4
ARSD
PLXNA1
SH2D2A
CDKN1B
CD3D
MTMR15
KIR2DL4
ZNF365
H3F3B
DYNLL2
PANX2
LOC647099
LOC100133866
KIAA0247
AMDHD2
FLJ90757
LOC440055
LOC100129144
OAZ2
LOC652226
NHLRC2
SNHG6
CNPY3
CNOT6
C10orf125
C6orf160
PLEK
LOC654126
ATP2B1
FBXL6
EDG4
TMEM18
AGAP6
CD3G
LOC643358
PIWIL4
GPR183
SETD6
LOC644893
TMEM71
ARF3
ARRB1
RNASE2
CPSF3
DENND5A
SLC19A1
RPS3A
TKT
CTNS
TRAPPC2L
TFPT
LYRM7
HIC2
SOLH
SLC45A3
IRF4
HIST1H1C
LOC730246
RPL6
FLII
GATA2
C21orf2
WDR45L
PARP3
CARD17
HIPK3
LOC644563
P2RY6
ANXA11
FXYD5
LOC643284
SF3B1
LOC286208
MBTPS1
C19orf61
POMP
CMTM4
CASK
PDE3B
SNORD31
C6orf106
LRRC8A
SNRPC
CD300LB
RASSF1
LOC644086
TBC1D10A
GNG10
TMEM55B
RPS9
LOC642675
PCYT2
RASGRP4
NT5C
LOC440132
LASS6
LOC652071
PRSS23
PTPRCAP
SNAPC3
C10orf104
MFHAS1
PPARD
MAP3K4
PRTN3
DYM
MPP5
C16orf48
LOC388122
LSM4
CENPO
PPFIBP2
SUMF1
C1orf85
ENPP4
GLS2
C12orf10
ZMAT5
PPPDE2
ZNF337
FLJ11795
PLEKHG2
LOC644799
GSTO1
UPF1
ZNF80
TMEM140
ZNFX1
LOC653234
MAP7D1
DCTPP1
ZNF581
HIVEP2
C3AR1
MPHOSPH9
LOC100132516
C6orf47
VRK2
FICD
CD33
MFSD5
SLC26A8
ZNF671
RPS18
PSCDBP
DUSP2
RGL1
DDX52
LOC388339
EXOC3L
RAB5C
TRAPPC6A
CEP63
IKZF3
KIAA2010
LOC100130562
LOC647506
ACER3
PPIA
PRDX4
TRIB3
SRGAP2L
ALDOC
ZNF217
HIST1H2BK
C22orf32
SMAGP
RPL23A
LGTN
ANK3
LOC338758
LOC648771
AIM2
STAT6
PPM1K
RPS29
ARSG
C6orf153
TMEM110
FBXW2
SNX27
PCYOX1L
LOC729742
SNTB1
CRKRS
LOC100132287
ATXN2
GPR114
LOC646434
MPHOSPH10
THNSL1
HIST1H2AI
[truncated: 217 more rows]

## Sheet: DEGs in GSE117261
Gene
LTBP1
CSF3R
RNASE2
LOC441081
PDE3A
TLR8
SULT1B1
TALDO1
PDE7B
ACSS2
HBB
S100A9
TXNRD1
CBSL
GLT1D1
MGAM
GGTA1P
NQO1
ANTXR1
SLC36A1
FZD7
CR1
MALL
HBA2
PYGL
ECM2
FGR
MFAP4
SAA2
TLR1
SIGLEC10
ANO1
TMIGD3
FAM65B
LRRC36
IL1R2
GLT8D2
APBB1IP
NLRC4
KRT4
PGD
ITGAM
TLR6
PDE4D
COL14A1
GCA
RARRES2
S100A8
ACAT2
MAOB
DSEL
TMEM45B
LILRB3
PMEPA1
ACPP
S100A12
AQP9
SAA1
PHGDH
BMP6
NKD1
GEM
MNDA
CD163
SFRP2
C1orf54
ADRA1A
IDH1
NCF4
GFRA1
CCL5
TLR4
SLC18A2
CLIC3
HIVEP2
SLC9A3R2
FREM1
RGS5
NT5E
SIGLEC9
RASGRP1
STAT4
FADS1
GXYLT2
LCN2
EPHA3
MEG3
C10orf10
WIF1
HK3
PSD3
ASPN
FAT3
AFF2
PITPNC1
TIMP4
VCAM1
PROK2
AGBL1
RGS1
NPL
VSIG4
MYO1F
CFD
SHMT2
TRPC6
CXCL12
POSTN
C3AR1
LTBP2
ABCC9
MXRA5
MS4A2
PDLIM3
GPC3
DPYSL3
ADGRF1
BICC1
DPT
ABCG2
OGN
LUM
MFAP2
HDC
RHOJ
TSHZ2
PLXNC1
CD69
AKR1C3
AGTR1
ADAP2
ANPEP
INHBA
HLA-DOA
OVOS
CXCR2
CXCR1
CCL21
PLPPR4
CNTN1
ENPP2
FRAS1
KIT
ETV5
HMCN1
HCLS1
AKR1C2
VNN2
CPA3
XAF1
MYH10
FPR1
THY1
LILRA3
HMOX1
ANGPTL2
EDN1
SLCO4A1
LGALSL
CCR1
RGS13
LILRA1
SGIP1
BPIFA1
PDE1A
ESM1
TPSB2
TCN2
SAMD4A
GZMK
HLA-DQA2
NREP
TBX3
CCR2
MTND2P28
C16orf89
SELP
SULF1
FABP4
F2R
CD1C
UACA
ELF5
HCK
LILRB4
CDON
PIEZO2
FAM189A2
LILRB2
FGFR2
MCOLN3
ROBO2
EYA4
MACC1
KCNA3
CD14
FRZB
PSAT1
ADGRE2
EDNRA
SLC16A6
PIK3AP1
ESYT3
SELL
MS4A4A
FAM13C
BMP5
MUC21
IL18RAP
SEC14L4
CA2
CYTH4
MMP8
ABCA8
LOC644172
BPIFB1
OLFM4
CNKSR3
SPP1
PI3
COL6A6
LILRB1
MME
CPE
CD177
SFRP4
BCHE
WISP2
MPEG1
FMN1
PAMR1
SERPINA3
PQLC2L
CHL1
CD180
CTSE
FASN
PDGFD
LRRN4
COLEC10
CCDC80
VNN1
GBP5
CA12
ITGBL1
SYNPO2
SLC7A11
HPGDS
GZMA
PLK2
RFTN2
ITK
ZNF521
WEE1
FCN3
CHIAP2
TLL1
IFI44L
HLF
SEMA3D
CHIT1
EGR1
ACOXL
ITGAX
APLNR
PLA2G7
SLAMF8
MS4A15
APLN
HPR
CYP1B1
TGFB3
CPB2
ABCB1
ACADL
PI15
IGF1
IGKC
TFPI2
GLDN
BMP1
CXCL9
ITGA2
CLEC4E
NR4A3
ZFP36
HAS2
GPR174
TMTC1
IDO1
LTF
SERPINE2
ORM1
APOD
TM4SF18
IGK
SOSTDC1
COL15A1
DEFA1B
MSMB
AREG
LYVE1
CHI3L2
HLA-DQA1
MEDAG
BTNL9
ERAP2
