# Supplementary material for: Identification and validation of CCL5 as a key gene in HIV infection and pulmonary arterial hypertension
Source: Front Cardiovasc Med. 2024 Jul 25;11:1417701. doi: 10.3389/fcvm.2024.1417701 (PMC11306045; doi:10.3389/fcvm.2024.1417701)
Supplement: Supplementary file 4 [file Table4.xlsx]

## Sheet: Sheet1
Number	Drugs	binding engeries (kcal/mol)
1	proscillaridin	-9.3
2	flunisolide	-7.9
3	alexidine	-7.2
4	Palmatine	-7.6
5	prazosin	-7.9
6	dequalinium	-8.7
7	triamcinolone	-8
8	formoterol	-7
9	ticlopidine	-7
10	clopidogrelum	-6.7
